# Supplementary material for: Interaction of Potato Autophagy-Related StATG8 Family Proteins with Pathogen Effector and WRKY Transcription Factor in the Nucleus
Source: Microorganisms. 2025 Jul 5;13(7):1589. doi: 10.3390/microorganisms13071589 (PMC12299205; doi:10.3390/microorganisms13071589)
Supplement: Supplementary file 1 [file microorganisms-13-01589-s001.zip]

Archive with 2 entries (2 files):
- 2025-Huh_StATG8-Supporting data F.pdf
- Supplemental_movie1.mp4
